# Supplementary material for: Anionic nanoplastic exposure induces endothelial leakiness
Source: Nat Commun. 2022 Aug 13;13:4757. doi: 10.1038/s41467-022-32532-5 (PMC9376074; doi:10.1038/s41467-022-32532-5)
Supplement: Supplementary file 4 — Source Data [file 41467_2022_32532_MOESM4_ESM.xlsx]

## Sheet: Figure 1
Figure 1b	Size distribution of nanoplastic									Figure 1e
	Size (nm)	%Frequency								Cell Viability (%)		Control			H2O2			0.05 mg/mL			0.5 mg/mL
	13	0.293255									1 h	99.0278	99.4932	101.479	93.272	86.4146	83.4359	104.008	103.946	105.746	102.581	104.008	100.347
	14	0.879765									3 h	97.7967	102.468	99.7356	79.9207	81.1251	90.379	93.7427	94.9765	92.6851	90.188	85.7227	94.1833
	15	2.34604									6 h	100.428	101.588	97.9841	79.5357	70.4337	77.0617	93.9982	90.2413	89.2334	88.2712	87.7214	90.9285
	16	3.22581
	17	5.27859
	18	9.97067
	19	10.5572
	20	11.1437								Figure 1f
	21	12.9032
	22	10.8504										1 h		3 h		6 h
	23	9.38416								PS	Control	0.05	0.5	0.05	0.5	0.05	0.5
	24	8.21114								Relative fluorescence intensity (a.u.)	0.965605	80.21	159.34	128.72	243.4	193.87	271.63
	25	3.81232									1.01819	80.52	154.93	128.48	245.66	192.51	269.33
	26	4.10557									1.01614	79.59	157.78	128.56	244.23	192.31	270.1
	27	2.34604
	28	1.17302
	29	1.46628								Figure 1g
	30	0.293255									0.05 mg/mL PS	-	+	-	+	-	+	-						0.05 mg/mL PS
	31	0.58651								LC3-Ⅱ / LC3-Ⅰ (fold)	Rapamycin	-	-	-	-	-	-	+
	32	0.293255										0.158454	0.232442	0.289224	0.426627	0.535827	1.064	3.52194
	33	0.58651										0.180364	0.179218	0.196818	0.380362	0.304405	1.05446	2.49895
	34	0.293255										0.311666	0.237635	0.287385	0.591362	0.446478	1.5351	3.4844
																								kDa										kDa
																								25										45
																								20										35
Figure 1c																								15										25
	Binding Energy (eV)	C1s Test curve	C-C fittiing	C-O fitting	O=C-O fitting	π-π fitting	Baseline	C1s fitting
	298.43	4030.19	0	0	0	0	0	4066.91																10
	298.38	3975.21	3971.79	3984.75	3974.91	3992.54	3971.79	4008.62
	298.33	3849.72	3963.76	3976.83	3966.88	3984.51	3963.76	4000.69
	298.28	3857.06	3938.31	3951.48	3941.43	3959.06	3938.31	3975.35
	298.23	3982.19	3918.08	3931.36	3921.2	3938.83	3918.08	3955.23																				LC3I/II									β-actin
	298.18	4093.35	3915.09	3928.48	3918.21	3935.84	3915.09	3952.35
	298.13	4014.83	3911.07	3924.58	3914.19	3931.82	3911.07	3948.45
	298.08	3918.41	3898.46	3912.08	3901.58	3919.21	3898.46	3935.95
	298.03	3786.05	3893.07	3906.81	3896.19	3913.81	3893.07	3930.67
	297.98	3785.9	3875.45	3889.31	3878.57	3896.2	3875.45	3913.18
	297.93	3888.17	3841.39	3855.37	3844.52	3862.14	3841.39	3879.24
	297.88	3870.89	3805.61	3819.71	3808.73	3826.36	3805.61	3843.58
	297.83	3836.49	3774.55	3788.77	3777.67	3795.29	3774.55	3812.63
	297.78	3790.41	3758.31	3772.65	3761.43	3779.06	3758.31	3796.52
	297.73	3663.29	3751.58	3766.05	3754.7	3772.33	3751.58	3789.92																0.5 mg/mL PS
	297.68	3607.57	3733.14	3747.73	3736.26	3753.88	3733.14	3771.6
	297.63	3699.77	3694.85	3709.58	3697.97	3715.6	3694.85	3733.45
	297.58	3673.06	3661.96	3676.82	3665.08	3682.71	3661.96	3700.68																kDa										kDa
	297.53	3739.8	3632.28	3647.27	3635.4	3653.03	3632.28	3671.14			0.5 mg/mL PS	-	+	-	+	-	+	-						25										45
	297.48	3712.08	3610.32	3625.45	3613.44	3631.07	3610.32	3649.31			Rapamycin	-	-	-	-	-	-	+						20										35
	297.43	3582.98	3592.67	3607.93	3595.79	3613.42	3592.67	3631.8				0.228261	0.612425	0.148094	0.969326	0.260495	1.15346	0.835302						15
	297.38	3467.06	3572.02	3587.42	3575.14	3592.77	3572.02	3611.29				0.167765	0.612945	0.149921	1.0132	0.186368	1.2451	0.85189
	297.33	3509.05	3542.19	3557.72	3545.31	3562.93	3542.19	3581.59				0.22845	0.624066	0.145785	0.979725	0.240228	1.10827	0.781244						10
	297.28	3510.03	3523.21	3538.89	3526.33	3543.96	3523.21	3562.76
	297.23	3548.88	3507.76	3523.58	3510.88	3528.51	3507.76	3547.45																													β-actin
	297.18	3469.12	3495.11	3511.08	3498.23	3515.86	3495.11	3534.95
	297.13	3380.42	3494.13	3510.24	3497.25	3514.88	3494.13	3534.11
	297.08	3371.57	3491.75	3508.02	3494.87	3512.5	3491.75	3531.88
	297.03	3464.37	3485.85	3502.26	3488.97	3506.6	3485.85	3526.13
	296.98	3569.83	3477.87	3494.43	3480.99	3498.61	3477.87	3518.3
	296.93	3572.92	3468.31	3485.03	3471.43	3489.06	3468.31	3508.9																				LC3I/II
	296.88	3609.07	3456.77	3473.65	3459.89	3477.52	3456.77	3497.52
	296.83	3572.2	3442.34	3459.38	3445.46	3463.09	3442.34	3483.25
	296.78	3516.3	3425.43	3442.64	3428.55	3446.18	3425.43	3466.51
	296.73	3474.44	3404.78	3422.15	3407.9	3425.53	3404.78	3446.02
	296.68	3517.56	3383.11	3400.65	3386.23	3403.86	3383.11	3424.52
	296.63	3461.1	3364.87	3382.57	3367.99	3385.62	3364.87	3406.44
	296.58	3330.85	3350.69	3368.57	3353.81	3371.44	3350.69	3392.43
	296.53	3360.62	3340.42	3358.47	3343.54	3361.17	3340.42	3382.34
	296.48	3303.54	3333.05	3351.28	3336.17	3353.8	3333.05	3375.15
	296.43	3207.3	3326.56	3344.97	3329.68	3347.31	3326.56	3368.83
	296.38	3217.15	3321.2	3339.79	3324.32	3341.95	3321.2	3363.66
	296.33	3299.85	3318.94	3337.72	3322.06	3339.69	3318.94	3361.58
	296.28	3345.34	3317.88	3336.85	3321	3338.63	3317.88	3360.72
	296.23	3408.14	3315.91	3335.06	3319.03	3336.66	3315.91	3358.93
	296.18	3364.25	3313.15	3332.5	3316.27	3333.9	3313.15	3356.37
	296.13	3331.27	3309.24	3328.78	3312.36	3329.98	3309.24	3352.65
	296.08	3340.01	3303.56	3323.31	3306.68	3324.31	3303.56	3347.17
	296.03	3404.17	3297.34	3317.28	3300.46	3318.08	3297.34	3341.15
	295.98	3407.2	3290.48	3310.63	3293.6	3311.22	3290.48	3334.5
	295.93	3388.59	3282.64	3303.01	3285.76	3303.39	3282.64	3326.88
	295.88	3354.18	3274.39	3294.96	3277.51	3295.14	3274.39	3318.83
	295.83	3200.62	3266.03	3286.82	3269.15	3286.77	3266.03	3310.69
	295.78	3287.52	3256.54	3277.55	3259.66	3277.29	3256.54	3301.42
	295.73	3368.3	3245.74	3266.97	3248.86	3266.49	3245.74	3290.84
	295.68	3355.23	3234.69	3256.15	3237.81	3255.44	3234.69	3280.02
	295.63	3268.13	3223.17	3244.86	3226.29	3243.92	3223.17	3268.73
	295.58	3358.24	3210.58	3232.5	3213.7	3231.33	3210.58	3256.37
	295.53	3380.07	3196.55	3218.7	3199.67	3217.29	3196.55	3242.57
	295.48	3303.61	3181.09	3203.49	3184.21	3201.84	3181.09	3227.36
	295.43	3330.51	3164.62	3187.27	3167.74	3185.37	3164.62	3211.13
	295.38	3382.37	3147.64	3170.53	3150.76	3168.39	3147.64	3194.4
	295.33	3383.75	3130.63	3153.77	3133.75	3151.37	3130.63	3177.64
	295.28	3216.4	3113.16	3136.56	3116.28	3133.9	3113.16	3160.43
	295.23	3242.87	3095.9	3119.56	3099.02	3116.65	3095.9	3143.43
	295.18	3254.42	3078.89	3102.82	3082.01	3099.64	3078.89	3126.69
	295.13	3178.88	3062.84	3087.04	3065.96	3083.59	3062.84	3110.91
	295.08	3145.46	3048.02	3072.49	3051.14	3068.77	3048.02	3096.36
	295.03	3151.1	3033.6	3058.36	3036.72	3054.35	3033.6	3082.23
	294.98	3171.27	3019.74	3044.78	3022.86	3040.49	3019.74	3068.65
	294.93	3011.89	3005.62	3030.95	3008.74	3026.37	3005.62	3054.82
	294.88	3015.83	2990.96	3016.59	2994.08	3011.71	2990.96	3040.45
	294.83	3178.83	2976.19	3002.11	2979.31	2996.94	2976.19	3025.98
	294.78	3167.21	2961.84	2988.07	2964.96	2982.59	2961.84	3011.94
	294.73	3105.73	2948.26	2974.8	2951.38	2969.01	2948.26	2998.67
	294.68	3165.07	2935.78	2962.63	2938.9	2956.53	2935.78	2986.5
	294.63	3121.86	2924.39	2951.56	2927.51	2945.14	2924.39	2975.43
	294.58	2979.8	2912.49	2940	2915.61	2933.24	2912.49	2963.87
	294.53	2911.63	2899.45	2927.28	2902.57	2920.2	2899.44	2951.15
	294.48	2883.45	2887.31	2915.48	2890.43	2908.06	2887.31	2939.35
	294.43	2915.09	2877.43	2905.95	2880.55	2898.19	2877.43	2929.83
	294.38	2961.39	2868.22	2897.09	2871.34	2888.98	2868.22	2920.97
	294.33	3042.19	2860.09	2889.32	2863.21	2880.86	2860.09	2913.21
	294.28	2944.52	2853.4	2882.99	2856.52	2874.17	2853.4	2906.89
	294.23	2776.33	2847.06	2877.02	2850.18	2867.84	2847.06	2900.93
	294.18	2931.5	2840.62	2870.97	2843.74	2861.43	2840.62	2894.89
	294.13	2945.04	2833.78	2864.51	2836.9	2854.61	2833.78	2888.46
	294.08	2869.53	2826.85	2857.98	2829.97	2847.71	2826.85	2881.96
	294.03	2873	2820.49	2852.01	2823.61	2841.4	2820.49	2876.04
	293.98	2862.9	2816.01	2847.95	2819.13	2836.99	2816.01	2872.04
	293.93	2872.9	2812.82	2845.17	2815.93	2833.88	2812.81	2869.35
	293.88	2863.56	2809.5	2842.27	2812.62	2830.69	2809.5	2866.58
	293.83	2829.74	2806.46	2839.67	2809.58	2827.82	2806.46	2864.15
	293.78	2753.92	2803.87	2837.52	2806.99	2825.45	2803.86	2862.22
	293.73	2748.22	2801.56	2835.66	2804.68	2823.44	2801.56	2860.67
	293.68	2761.94	2799.58	2834.14	2802.7	2821.86	2799.58	2859.54
	293.63	2867.33	2798.41	2833.44	2801.53	2821.21	2798.41	2859.37
	293.58	2863.95	2797.74	2833.25	2800.86	2821.23	2797.74	2859.86
	293.53	2811.27	2797.36	2833.36	2800.48	2821.74	2797.36	2860.86
	293.48	2814.01	2797.27	2833.76	2800.39	2822.79	2797.27	2862.41
	293.43	2745.63	2797.17	2834.18	2800.29	2824.16	2797.17	2864.28
	293.38	2801.96	2797.07	2834.59	2800.19	2825.91	2797.07	2866.56
	293.33	2823.06	2796.96	2835.02	2800.08	2828.14	2796.96	2869.32
	293.28	2779.64	2796.86	2835.46	2799.98	2830.96	2796.86	2872.68
	293.23	2838.74	2796.75	2835.9	2799.86	2834.48	2796.74	2876.75
	293.18	2819.56	2796.61	2836.33	2799.73	2838.81	2796.61	2881.65
	293.13	2770.28	2796.47	2836.76	2799.59	2844.13	2796.47	2887.54
	293.08	2853.82	2796.31	2837.19	2799.42	2850.59	2796.3	2894.59
	293.03	2990.62	2796.13	2837.61	2799.25	2858.38	2796.13	2902.99
	292.98	3043.11	2795.94	2838.04	2799.06	2867.71	2795.94	2912.93
	292.93	2982.65	2795.73	2838.46	2798.85	2878.78	2795.73	2924.64
	292.88	2947.68	2795.51	2838.88	2798.62	2891.81	2795.5	2938.31
	292.83	2969.45	2795.25	2839.29	2798.37	2907.01	2795.25	2954.17
	292.78	2993.19	2794.96	2839.67	2798.08	2924.61	2794.96	2972.44
	292.73	2976.77	2794.66	2840.05	2797.77	2944.81	2794.65	2993.34
	292.68	3101.81	2794.34	2840.44	2797.45	2967.84	2794.33	3017.07
	292.63	3162.03	2794.02	2840.84	2797.13	2993.85	2794.01	3043.81
	292.58	3177.74	2793.68	2841.24	2796.79	3022.97	2793.67	3073.66
	292.53	3098.2	2793.32	2841.64	2796.43	3055.26	2793.31	3106.72
	292.48	3103.81	2792.94	2842.04	2796.05	3090.76	2792.93	3142.99
	292.43	3112.73	2792.54	2842.43	2795.66	3129.43	2792.54	3182.45
	292.38	3158.13	2792.11	2842.81	2795.22	3171.13	2792.1	3224.96
	292.33	3203.09	2791.65	2843.18	2794.76	3215.65	2791.64	3270.32
	292.28	3218.43	2791.14	2843.53	2794.25	3262.71	2791.13	3318.24
	292.23	3232.83	2790.6	2843.86	2793.71	3311.93	2790.59	3368.33
	292.18	3403.37	2790.01	2844.17	2793.12	3362.83	2790	3420.13
	292.13	3533.32	2789.39	2844.46	2792.49	3414.86	2789.37	3473.08
	292.08	3615.05	2788.71	2844.72	2791.82	3467.36	2788.7	3526.53
	292.03	3655.54	2787.98	2844.96	2791.09	3519.64	2787.96	3579.77
	291.98	3671.77	2787.21	2845.18	2790.31	3570.93	2787.19	3632.05
	291.93	3578.46	2786.39	2845.37	2789.49	3620.42	2786.37	3682.57
	291.88	3733.07	2785.51	2845.54	2788.61	3667.3	2785.49	3730.49
	291.83	3825.9	2784.59	2845.69	2787.69	3710.74	2784.57	3775
	291.78	3740.43	2783.63	2845.83	2786.73	3749.97	2783.61	3815.34
	291.73	3798.96	2782.67	2845.99	2785.76	3784.27	2782.64	3850.77
	291.68	3939.43	2781.69	2846.17	2784.78	3812.96	2781.66	3880.62
	291.63	3988.15	2780.68	2846.36	2783.77	3835.45	2780.65	3904.31
	291.58	3897.28	2779.64	2846.54	2782.73	3851.26	2779.61	3921.35
	291.53	3766.71	2778.58	2846.74	2781.67	3860.08	2778.55	3931.43
	291.48	3789.64	2777.52	2846.98	2780.61	3861.72	2777.49	3934.36
	291.43	4004.16	2776.46	2847.25	2779.54	3856.03	2776.42	3930.01
	291.38	4050.9	2775.41	2847.56	2778.49	3843.06	2775.37	3918.42
	291.33	3904.99	2774.38	2847.94	2777.45	3823.08	2774.33	3899.85
	291.28	3829.32	2773.36	2848.37	2776.43	3796.44	2773.31	3874.68
	291.23	3748.07	2772.35	2848.85	2775.41	3763.66	2772.29	3843.4
	291.18	3687.38	2771.34	2849.37	2774.4	3725.35	2771.28	3806.62
	291.13	3655.54	2770.33	2849.95	2773.39	3682.2	2770.27	3765.07
	291.08	3807.51	2769.36	2850.6	2772.41	3635.03	2769.28	3719.55
	291.03	3831.17	2768.42	2851.35	2771.47	3584.66	2768.34	3670.87
	290.98	3759.66	2767.53	2852.19	2770.57	3531.93	2767.44	3619.88
	290.93	3690.91	2766.68	2853.12	2769.72	3477.67	2766.59	3567.44
	290.88	3622.53	2765.88	2854.16	2768.92	3422.7	2765.77	3514.34
	290.83	3552.73	2765.11	2855.3	2768.17	3367.78	2765	3461.36
	290.78	3342.7	2764.38	2856.53	2767.48	3313.61	2764.26	3409.21
	290.73	3255.96	2763.72	2857.89	2766.88	3260.83	2763.59	3358.56
	290.68	3207.01	2763.11	2859.38	2766.4	3210.02	2762.97	3309.98
	290.63	3173.54	2762.57	2860.99	2766.05	3161.6	2762.41	3263.96
	290.58	3187.66	2762.07	2862.72	2765.9	3115.93	2761.9	3220.92
	290.53	3058.59	2761.61	2864.57	2766.01	3073.29	2761.43	3181.19
	290.48	3001.28	2761.19	2866.54	2766.48	3033.85	2761	3145.08
	290.43	3069.04	2760.81	2868.63	2767.48	2997.71	2760.6	3112.83
	290.38	3105.13	2760.45	2870.82	2769.22	2964.87	2760.22	3084.7
	290.33	3098.64	2760.11	2873.13	2771.99	2935.31	2759.86	3060.95
	290.28	3022.15	2759.8	2875.56	2776.16	2908.92	2759.53	3041.85
	290.23	2976.02	2759.5	2878.1	2782.22	2885.56	2759.21	3027.75
	290.18	2953.27	2759.21	2880.76	2790.72	2865.03	2758.9	3019.02
	290.13	2894.31	2758.92	2883.51	2802.3	2847.13	2758.58	3016.12
	290.08	2884.61	2758.62	2886.37	2817.68	2831.63	2758.25	3019.57
	290.03	2998.54	2758.3	2889.34	2837.61	2818.3	2757.9	3029.86
	289.98	3025.02	2757.98	2892.42	2862.79	2806.92	2757.54	3047.49
	289.93	3075.67	2757.64	2895.62	2893.79	2797.27	2757.16	3072.83
	289.88	3170.94	2757.27	2898.94	2931.01	2789.11	2756.76	3106.05
	289.83	3310.42	2756.88	2902.36	2974.5	2782.23	2756.32	3147.01
	289.78	3241.27	2756.43	2905.9	3023.93	2776.45	2755.83	3195.22
	289.73	3234.5	2755.94	2909.54	3078.51	2771.58	2755.28	3249.72
	289.68	3311.22	2755.41	2913.32	3136.96	2767.49	2754.7	3309.09
	289.63	3421.11	2754.85	2917.24	3197.48	2764.06	2754.08	3371.39
	289.58	3519.61	2754.26	2921.33	3257.83	2761.15	2753.42	3434.3
	289.53	3536.63	2753.65	2925.59	3315.44	2758.68	2752.74	3495.15
	289.48	3512.52	2753.01	2930.03	3367.59	2756.57	2752.02	3551.13
	289.43	3462.99	2752.35	2934.68	3411.61	2754.73	2751.28	3599.52
	289.38	3477.09	2751.66	2939.53	3445.07	2753.1	2750.5	3637.85
	289.33	3590.05	2750.96	2944.6	3466.06	2751.64	2749.69	3664.18
	289.28	3632.18	2750.24	2949.93	3473.33	2750.32	2748.87	3677.22
	289.23	3615.07	2749.52	2955.54	3466.4	2749.1	2748.03	3676.47
	289.18	3656.76	2748.81	2961.45	3445.59	2747.98	2747.19	3662.25
	289.13	3663.98	2748.1	2967.68	3412.05	2746.92	2746.35	3635.71
	289.08	3664.74	2747.39	2974.24	3367.63	2745.9	2745.49	3598.7
	289.03	3623.09	2746.7	2981.16	3314.68	2744.93	2744.63	3553.59
	288.98	3563.89	2746.03	2988.49	3255.91	2744	2743.78	3503.08
	288.93	3569.08	2745.41	2996.27	3194.05	2743.12	2742.97	3449.94
	288.88	3600.74	2744.84	3004.51	3131.73	2742.29	2742.18	3396.82
	288.83	3527.45	2744.33	3013.27	3071.26	2741.51	2741.44	3346.06
	288.78	3335.32	2743.88	3022.57	3014.54	2740.78	2740.73	3299.58
	288.73	3282.19	2743.51	3032.47	2962.94	2740.12	2740.08	3258.79
	288.68	3239.57	2743.23	3043	2917.33	2739.52	2739.49	3224.6
	288.63	3154.91	2743.03	3054.19	2878.09	2738.97	2738.95	3197.44
	288.58	3085.35	2742.94	3066.11	2845.21	2738.48	2738.47	3177.32
	288.53	2976.75	2742.94	3078.8	2818.33	2738.07	2738.06	3163.97
	288.48	2890.38	2743.05	3092.31	2796.89	2737.7	2737.7	3156.86
	288.43	2916.45	2743.24	3106.65	2780.16	2737.37	2737.36	3155.33
	288.38	2776.55	2743.53	3121.89	2767.39	2737.06	2737.06	3158.71
	288.33	2776.81	2743.9	3138.1	2757.85	2736.77	2736.76	3166.32
	288.28	2870.18	2744.39	3155.32	2750.85	2736.49	2736.49	3177.59
	288.23	2947.78	2744.99	3173.66	2745.83	2736.23	2736.23	3192.02
	288.18	2979.1	2745.74	3193.18	2742.27	2735.98	2735.98	3209.23
	288.13	3017.22	2746.64	3213.96	2739.77	2735.73	2735.73	3228.91
	288.08	2968.08	2747.71	3236.11	2738.02	2735.48	2735.48	3250.88
	288.03	2862.19	2748.99	3259.71	2736.78	2735.21	2735.21	3275.05
	287.98	2818.98	2750.51	3284.87	2735.87	2734.92	2734.92	3301.41
	287.93	2899.95	2752.32	3311.74	2735.17	2734.61	2734.61	3330.01
	287.88	2978.65	2754.51	3340.43	2734.61	2734.29	2734.29	3360.98
	287.83	2963.17	2757.13	3371.1	2734.12	2733.94	2733.94	3394.48
	287.78	3036.51	2760.29	3403.9	2733.67	2733.57	2733.57	3430.73
	287.73	3064.24	2764.1	3439.01	2733.24	2733.19	2733.19	3469.98
	287.68	3176.15	2768.68	3476.58	2732.79	2732.76	2732.76	3512.53
	287.63	3283.9	2774.16	3516.76	2732.28	2732.26	2732.26	3558.68
	287.58	3214.34	2780.74	3559.76	2731.7	2731.69	2731.69	3608.82
	287.53	3198	2788.66	3605.78	2731.04	2731.04	2731.04	3663.4
	287.48	3384.45	2798.17	3655.01	2730.31	2730.3	2730.3	3722.88
	287.43	3696.45	2809.63	3707.67	2729.48	2729.48	2729.48	3787.81
	287.38	3846.63	2823.42	3763.96	2728.57	2728.57	2728.57	3858.81
	287.33	3932.13	2840	3824.08	2727.58	2727.58	2727.58	3936.51
	287.28	4064.8	2859.92	3888.18	2726.48	2726.48	2726.48	4021.62
	287.23	4128.41	2883.78	3956.38	2725.26	2725.26	2725.26	4114.9
	287.18	4067.67	2912.33	4028.73	2723.9	2723.9	2723.9	4217.16
	287.13	4316.97	2946.44	4105.26	2722.41	2722.41	2722.41	4329.29
	287.08	4518.07	2987.14	4185.89	2720.8	2720.8	2720.8	4452.23
	287.03	4749.33	3035.6	4270.4	2719.06	2719.06	2719.06	4586.94
	286.98	4995.71	3093.17	4358.39	2717.18	2717.18	2717.18	4734.38
	286.93	5012.57	3161.42	4449.29	2715.17	2715.17	2715.17	4895.54
	286.88	5164.18	3242.11	4542.29	2712.99	2712.99	2712.99	5071.41
	286.83	5460.7	3337.29	4636.29	2710.64	2710.64	2710.64	5262.94
	286.78	5634.67	3449.3	4729.94	2708.11	2708.11	2708.11	5471.13
	286.73	5814.28	3580.8	4821.61	2705.4	2705.4	2705.4	5697.01
	286.68	6058.15	3734.82	4909.37	2702.52	2702.52	2702.52	5941.68
	286.63	6300.13	3914.76	4991.05	2699.43	2699.43	2699.43	6206.38
	286.58	6562.84	4124.43	5064.32	2696.11	2696.11	2696.11	6492.65
	286.53	6691.01	4368.14	5126.85	2692.53	2692.53	2692.53	6802.46
	286.48	7010.09	4650.7	5176.39	2688.67	2688.67	2688.67	7138.42
	286.43	7487.57	4977.5	5211	2684.5	2684.5	2684.5	7504.01
	286.38	7939.67	5354.52	5229.18	2679.99	2679.99	2679.99	7903.72
	286.33	8364.31	5788.4	5230.02	2675.13	2675.13	2675.13	8343.28
	286.28	8962.87	6286.41	5213.22	2669.85	2669.85	2669.85	8829.78
	286.23	9498.16	6856.59	5179.2	2664.12	2664.12	2664.12	9371.68
	286.18	9987.66	7507.66	5129	2657.84	2657.84	2657.84	9978.82
	286.13	10552.9	8249.15	5064.18	2650.97	2650.97	2650.97	10662.4
	286.08	11403.7	9091.33	4986.73	2643.44	2643.44	2643.44	11434.6
	286.03	12337.8	10045.2	4898.79	2635.13	2635.13	2635.13	12308.8
	285.98	13393.4	11122.3	4802.59	2625.94	2625.94	2625.94	13298.9
	285.93	14476.3	12335	4700.28	2615.77	2615.77	2615.77	14419.5
	285.88	15798.9	13695.8	4593.82	2604.5	2604.5	2604.5	15685.1
	285.83	17545.7	15217.5	4484.89	2591.99	2591.99	2591.99	17110.4
	285.78	19440.2	16912.7	4374.92	2578.1	2578.1	2578.1	18709.5
	285.73	21196.1	18793.4	4265.03	2562.73	2562.73	2562.73	20495.7
	285.68	23307	20870.1	4156.09	2545.76	2545.76	2545.76	22480.4
	285.63	25499.2	23151.2	4048.64	2526.99	2526.99	2526.99	24672.9
	285.58	27798.9	25642	3942.99	2506.26	2506.26	2506.26	27078.7
	285.53	29970.7	28343.2	3839.39	2483.48	2483.48	2483.48	29699.1
	285.48	32366.9	31249.1	3737.89	2458.55	2458.55	2458.55	32528.5
	285.43	35811.2	34346.3	3638.42	2431.33	2431.33	2431.33	35553.4
	285.38	39036.5	37611.1	3540.84	2401.73	2401.73	2401.73	38750.2
	285.33	41401.4	41007.7	3444.98	2369.66	2369.66	2369.66	42083
	285.28	44452.5	44486.3	3350.65	2335.1	2335.1	2335.1	45501.8
	285.23	48038.3	47981.9	3257.67	2298.03	2298.03	2298.03	48941.5
	285.18	51023.4	51414	3165.8	2258.43	2258.43	2258.43	52321.4
	285.13	54002.8	54687.9	3074.87	2216.32	2216.32	2216.32	55546.5
	285.08	56669.5	57698.4	2984.85	2171.9	2171.9	2171.9	58511.3
	285.03	58939	60334.9	2895.71	2125.33	2125.33	2125.33	61105.3
	284.98	61676.1	62489.8	2807.44	2076.8	2076.8	2076.8	63220.5
	284.93	63438.5	64067.3	2720.07	2026.56	2026.56	2026.56	64760.8
	284.88	64714.2	64993.4	2633.85	1975.02	1975.02	1975.02	65652.2
	284.83	65543.5	65223.7	2548.99	1922.58	1922.58	1922.58	65850.1
	284.78	65651.4	64735	2465.72	1869.63	1869.63	1869.63	65331.1
	284.73	65503.3	63541.5	2384.31	1816.61	1816.61	1816.61	64109.2
	284.68	63916.5	61700.2	2305.09	1763.96	1763.96	1763.96	62241.3
	284.63	61890.4	59295.8	2228.39	1712.17	1712.17	1712.17	59812.1
	284.58	59930.3	56432.3	2154.54	1661.67	1661.67	1661.67	56925.1
	284.53	57071.9	53222.5	2083.85	1612.9	1612.9	1612.9	53693.4
	284.48	53624.7	49779.4	2016.56	1566.2	1566.2	1566.2	50229.8
	284.43	50401.5	46208.7	1952.88	1521.88	1521.88	1521.88	46639.7
	284.38	46538.6	42603.6	1893.03	1480.25	1480.25	1480.25	43016.4
	284.33	42435.7	39041.9	1837.06	1441.44	1441.44	1441.44	39437.5
	284.28	39036.7	35585.4	1784.97	1405.51	1405.51	1405.51	35964.8
	284.23	35125.8	32280.5	1736.76	1372.55	1372.55	1372.55	32644.7
	284.18	31171.9	29159.7	1692.39	1342.58	1342.58	1342.58	29509.5
	284.13	27959.7	26243.5	1651.72	1315.5	1315.5	1315.5	26579.7
	284.08	25186.9	23542.8	1614.6	1291.24	1291.24	1291.24	23866.2
	284.03	22038.7	21060.6	1580.83	1269.64	1269.64	1269.64	21371.8
	283.98	19200	18794.3	1550.14	1250.47	1250.47	1250.47	19093.9
	283.93	16780.6	16736.8	1522.34	1233.59	1233.59	1233.59	17025.6
	283.88	14548.8	14878.5	1497.18	1218.79	1218.79	1218.79	15156.9
	283.83	12902.4	13207.6	1474.39	1205.84	1205.84	1205.84	13476.1
	283.78	11455.4	11711.2	1453.76	1194.55	1194.55	1194.55	11970.4
	283.73	10052.4	10376	1435.11	1184.77	1184.77	1184.77	10626.4
	283.68	8728.41	9188.88	1418.21	1176.32	1176.32	1176.32	9430.77
	283.63	7790.34	8136.61	1402.83	1168.98	1168.98	1168.98	8370.46
	283.58	6815.24	7206.7	1388.81	1162.61	1162.61	1162.61	7432.89
	283.53	5953.76	6387.28	1375.98	1157.08	1157.08	1157.08	6606.17
	283.48	5326.25	5667.23	1364.23	1152.3	1152.3	1152.3	5879.17
	283.43	4992.43	5036.22	1353.44	1148.15	1148.15	1148.15	5241.51
	283.38	4529.31	4484.67	1343.49	1144.54	1144.54	1144.54	4683.62
	283.33	3882.49	4003.85	1334.28	1141.39	1141.39	1141.39	4196.73
	283.28	3502.92	3585.76	1325.74	1138.65	1138.65	1138.65	3772.85
	283.23	3363.99	3223.13	1317.78	1136.23	1136.23	1136.23	3404.67
	283.18	3203.58	2909.41	1310.33	1134.09	1134.09	1134.09	3085.64
	283.13	2850.34	2638.68	1303.34	1132.19	1132.19	1132.19	2809.83
	283.08	2696.06	2405.68	1296.78	1130.51	1130.51	1130.51	2571.95
	283.03	2656.66	2205.65	1290.62	1129.02	1129.02	1129.02	2367.25
	282.98	2452.7	2034.37	1284.8	1127.68	1127.68	1127.68	2191.49
	282.93	2293.08	1888.09	1279.29	1126.47	1126.47	1126.47	2040.9
	282.88	2257.19	1763.47	1274.07	1125.39	1125.39	1125.39	1912.16
	282.83	2074.62	1657.62	1269.14	1124.42	1124.42	1124.42	1802.34
	282.78	1913.58	1567.93	1264.45	1123.55	1123.55	1123.55	1708.83
	282.73	1851.06	1492.13	1260	1122.77	1122.77	1122.77	1629.37
	282.68	1807.07	1428.26	1255.78	1122.07	1122.07	1122.07	1561.97
	282.63	1679.57	1374.59	1251.75	1121.45	1121.45	1121.45	1504.89
	282.58	1620.78	1329.6	1247.92	1120.89	1120.89	1120.89	1456.63
	282.53	1600.88	1292.01	1244.28	1120.41	1120.41	1120.41	1415.89
	282.48	1575.34	1260.69	1240.82	1119.98	1119.98	1119.98	1381.53
	282.43	1517.49	1234.66	1237.52	1119.62	1119.62	1119.62	1352.57
	282.38	1452.84	1213.1	1234.38	1119.3	1119.3	1119.3	1328.19
	282.33	1364.24	1195.3	1231.38	1119.03	1119.03	1119.03	1307.65
	282.28	1276.47	1180.64	1228.52	1118.8	1118.8	1118.8	1290.36
	282.23	1211.04	1168.59	1225.78	1118.6	1118.6	1118.6	1275.77
	282.18	1221.79	1158.75	1223.16	1118.44	1118.44	1118.44	1263.47
	282.13	1197.01	1150.71	1220.66	1118.31	1118.31	1118.31	1253.05
	282.08	1182.4	1144.17	1218.25	1118.2	1118.2	1118.2	1244.22
	282.03	1183.69	1138.86	1215.94	1118.11	1118.11	1118.11	1236.7
	281.98	1099.59	1134.58	1213.73	1118.04	1118.04	1118.04	1230.26
	281.93	1052.18	1131.13	1211.59	1117.99	1117.99	1117.99	1224.73
	281.88	1114.98	0	0	0	0	0	1216.98
	281.83	1124.2	0	0	0	0	0	1222.06
	281.78	1061.87	0	0	0	0	0	1156.09
	281.73	1054.14	0	0	0	0	0	1145.15
	281.68	1006.02	0	0	0	0	0	1094.15
	281.63	990.639	0	0	0	0	0	1076.17
	281.58	1016.54	0	0	0	0	0	1099.72
	281.53	967.317	0	0	0	0	0	1048.33
	281.48	899.95	0	0	0	0	0	978.968
	281.43	862.63	0	0	0	0	0	939.79
	281.38	866.482	0	0	0	0	0	941.902
	281.33	882.247	0	0	0	0	0	956.028
	281.28	838.834	0	0	0	0	0	911.062
	281.23	870.931	0	0	0	0	0	941.68
	281.18	898.143	0	0	0	0	0	967.479
	281.13	827.661	0	0	0	0	0	895.643
	281.08	811.598	0	0	0	0	0	878.277
	281.03	810.328	0	0	0	0	0	875.75
	280.98	752.597	0	0	0	0	0	816.806
	280.93	774.228	0	0	0	0	0	837.262
	280.88	824.697	0	0	0	0	0	886.593
	280.83	805.151	0	0	0	0	0	865.942
	280.78	751.691	0	0	0	0	0	811.409
	280.73	744.593	0	0	0	0	0	803.269
	280.68	773.578	0	0	0	0	0	831.24
	280.63	761.788	0	0	0	0	0	818.462
	280.58	753.948	0	0	0	0	0	809.661
	280.53	777.184	0	0	0	0	0	831.96
	280.48	791.356	0	0	0	0	0	845.219
	280.43	754.442	0	0	0	0	0	807.415
	280.38	720.477	0	0	0	0	0	772.582
	280.33	676.312	0	0	0	0	0	727.57
	280.28	634.217	0	0	0	0	0	684.649
	280.23	667.27	0	0	0	0	0	716.895
	280.18	735.531	0	0	0	0	0	784.369
	280.13	789.72	0	0	0	0	0	837.789
	280.08	744.042	0	0	0	0	0	791.36
	280.03	689.102	0	0	0	0	0	735.687
	279.98	721.757	0	0	0	0	0	767.625
	279.93	740.147	0	0	0	0	0	785.315
	279.88	693.62	0	0	0	0	0	738.102
	279.83	667.207	0	0	0	0	0	711.021
	279.78	636.32	0	0	0	0	0	679.479
	279.73	653.101	0	0	0	0	0	695.62
	279.68	656.65	0	0	0	0	0	698.544
	279.63	619.055	0	0	0	0	0	660.337
	279.58	634.985	0	0	0	0	0	675.668
	279.53	640.548	0	0	0	0	0	680.645
	279.48	663.88	0	0	0	0	0	703.404
	279.43	623.7	0	0	0	0	0	662.662

## Sheet: Figure 2
Figure 2b	Normalised FITC-dextran intensity (a.u.)
		1 h			3 h			6 h
	0 mg/mL	0.9912	1.00436	1.00444	0.988473	0.980642	1.00089	0.993282	1.00045	0.997266
	0.05 mg/mL	1.05234	0.94766	1	1.09267	1.01389	1.09344	1.16093	1.16559	1.18348
	0.1 mg/mL	1.09188	0.94957	1.07725	1.0343	1.17078	1.05784	1.16207	1.18513	1.18894
	0.25 mg/mL	1.02189	1.12111	1.20209	1.14264	1.1232	1.15853	1.11807	1.18571	1.20271
	0.5 mg/mL	1.13835	1.10209	1.15891	1.17621	1.19866	1.28284	1.3188	1.38613	1.4283
Figure 2d	Gap area %
		0.05mg/mL			0.5mg/mL
Repeats	Control	1 h	3 h	6 h	1 h	3 h	6 h
1	0.374	1.361	2.181	4.203	4.3	4.026	7.82
2	0.396	1.655	2.217	4.413	1.568	5.247	6.198
3	0.379	1.357	2.662	4.316	3.905	5.906	6.886
Figure 2e	Normalised actin intensity
		0.05mg/mL			0.5mg/mL
Repeats	Control	1h	3h	6h	1h	3h	6h
1	0.898418	1.2593	1.389	1.3467	1.27798	1.3864	1.37259
2	1.04209	1.26962	1.33781	1.41152	1.20898	1.35735	1.46445
3	0.996576	1.0514	1.39959	1.10513	1.37996	1.34963	1.18049
Figure 2f
		0.05 mg/mL PS
		kDa
		180										kDa
		140										60
		100										45
												35
						Total VEC										α-Tubulin
		0.5 mg/mL PS
												kDa
												60
		kDa
		180										45
		140										35
		100
																α-Tubulin
						Total VEC

## Sheet: Figure 3
Figure 3b
NH2-PS	Binding Energy (eV)	N1s Test curve	C-Nfitting	N-Hfitting	N1s fitting	E baseline			PMMA	Binding Energy (eV)	Raw-Intensity	Peak-sum	Background	C-C/C=C	C-O	O=C-OH	Difference
	410.98	4779.04	4826.02	4826.02	4826.02	4826.02				298.18	2507.82	1327.7	1306.3	1317.7	1306.3	1316.3	1180.12
	410.93	4782.31	4821.84	4821.84	4821.84	4821.84				298.08	2356.69	1322.5	1300.72	1312.29	1300.72	1310.93	1034.19
	410.88	4801.92	4811.16	4811.16	4811.16	4811.16				297.98	2255.01	1317.29	1295.11	1306.86	1295.11	1305.54	937.725
	410.83	4875.92	4796.17	4796.17	4796.17	4796.17				297.88	2325.5	1312.05	1289.47	1301.39	1289.47	1300.12	1013.45
	410.78	4899.04	4788.48	4788.48	4788.48	4788.48				297.78	2200.32	1306.8	1283.8	1295.91	1283.8	1294.68	893.525
	410.73	4834.24	4783.95	4783.95	4783.95	4783.95				297.68	2228.17	1301.53	1278.1	1290.4	1278.1	1289.23	926.645
	410.68	4833.75	4775.54	4775.54	4775.54	4775.54				297.58	2212.88	1296.24	1272.38	1284.87	1272.38	1283.75	916.642
	410.63	4778.21	4764.45	4764.45	4764.45	4764.45				297.48	2260.82	1290.93	1266.62	1279.31	1266.62	1278.25	969.885
	410.58	4649.11	4753.94	4753.94	4753.94	4753.94				297.38	2197.25	1285.62	1260.84	1273.73	1260.84	1272.73	911.632
	410.53	4699.84	4741.33	4741.33	4741.33	4741.33				297.28	2129.66	1280.29	1255.03	1268.12	1255.03	1267.19	849.373
	410.48	4764.69	4729.66	4729.66	4729.66	4729.66				297.18	2111.2	1274.94	1249.19	1262.49	1249.19	1261.64	836.26
	410.43	4697.58	4725.66	4725.66	4725.66	4725.66				297.08	2048.86	1269.58	1243.32	1256.84	1243.32	1256.06	779.281
	410.38	4646.26	4725.84	4725.84	4725.84	4725.84				296.98	1970.2	1264.2	1237.42	1251.16	1237.42	1250.47	705.995
	410.33	4699.17	4726.02	4726.02	4726.02	4726.02				296.88	1958.75	1258.82	1231.5	1245.46	1231.5	1244.85	699.934
	410.28	4735.93	4726.2	4726.2	4726.2	4726.2				296.78	2068.96	1253.41	1225.54	1239.73	1225.54	1239.22	815.546
	410.23	4717.05	4726.38	4726.38	4726.38	4726.38				296.68	2096.51	1248	1219.55	1233.98	1219.55	1233.57	848.51
	410.18	4760.71	4726.55	4726.55	4726.55	4726.55				296.58	2017.44	1242.58	1213.53	1228.21	1213.53	1227.9	774.863
	410.13	4858.28	4726.73	4726.73	4726.73	4726.73				296.48	2051.72	1237.14	1207.48	1222.41	1207.48	1222.21	814.577
	410.08	4862.39	4726.91	4726.91	4726.91	4726.91				296.38	1974.51	1231.7	1201.41	1216.6	1201.41	1216.52	742.808
	410.03	4787.69	4727.09	4727.09	4727.09	4727.09				296.28	1994.21	1226.25	1195.31	1210.75	1195.31	1210.8	767.957
	409.98	4743.56	4727.27	4727.27	4727.27	4727.27				296.18	2109.8	1220.8	1189.17	1204.89	1189.17	1205.08	889.004
	409.93	4777.39	4727.44	4727.44	4727.44	4727.44				296.08	2027.18	1215.34	1183.01	1199.01	1183.01	1199.34	811.844
	409.88	4800.85	4727.62	4727.62	4727.62	4727.62				295.98	2049.76	1209.87	1176.82	1193.1	1176.82	1193.59	839.888
	409.83	4785.69	4727.8	4727.8	4727.8	4727.8				295.88	2080.29	1204.41	1170.61	1187.18	1170.61	1187.83	875.884
	409.78	4822.01	4727.98	4727.98	4727.98	4727.98				295.78	2021.4	1198.94	1164.36	1181.24	1164.36	1182.07	822.46
	409.73	4820.31	4728.16	4728.16	4728.16	4728.16				295.68	1996.12	1193.47	1158.09	1175.27	1158.09	1176.29	802.645
	409.68	4757.28	4728.33	4728.33	4728.33	4728.33				295.58	1967.34	1188.01	1151.79	1169.29	1151.79	1170.51	779.328
	409.63	4687.91	4728.51	4728.51	4728.51	4728.51				295.48	1921.3	1182.55	1145.47	1163.29	1145.47	1164.73	738.748
	409.58	4683.18	4728.69	4728.69	4728.69	4728.69				295.38	1894.72	1177.1	1139.11	1157.27	1139.11	1158.94	717.623
	409.53	4777.89	4728.87	4728.87	4728.87	4728.87				295.28	1844.99	1171.65	1132.73	1151.23	1132.73	1153.15	673.341
	409.48	4807.32	4729.05	4729.05	4729.05	4729.05				295.18	1810.75	1166.21	1126.32	1145.18	1126.32	1147.35	644.541
	409.43	4741.02	4729.22	4729.22	4729.22	4729.22				295.08	1778.81	1160.78	1119.88	1139.1	1119.88	1141.56	618.031
	409.38	4709.48	4729.4	4729.4	4729.4	4729.4				294.98	1658.1	1155.36	1113.41	1133.01	1113.41	1135.77	502.739
	409.33	4710.84	4729.58	4729.58	4729.58	4729.58				294.88	1617.14	1149.96	1106.92	1126.9	1106.92	1129.97	467.183
	409.28	4791.05	4729.76	4729.76	4729.76	4729.76				294.78	1530.81	1144.57	1100.39	1120.77	1100.39	1124.19	386.242
	409.23	4818.76	4729.94	4729.94	4729.94	4729.94				294.68	1600.35	1139.2	1093.83	1114.62	1093.83	1118.41	461.153
	409.18	4720.82	4730.11	4730.11	4730.11	4730.11				294.58	1460.66	1133.85	1087.25	1108.46	1087.25	1112.63	326.813
	409.13	4731	4730.29	4730.29	4730.29	4730.29				294.48	1463.1	1128.52	1080.63	1102.28	1080.63	1106.87	334.58
	409.08	4797.91	4730.47	4730.47	4730.47	4730.47				294.38	1419.2	1123.22	1073.98	1096.08	1073.98	1101.12	295.979
	409.03	4794.31	4730.65	4730.65	4730.65	4730.65				294.28	1367.11	1117.95	1067.3	1089.86	1067.3	1095.39	249.158
	408.98	4796.77	4730.83	4730.83	4730.83	4730.83				294.18	1362.83	1112.72	1060.59	1083.63	1060.59	1089.68	250.114
	408.93	4757.94	4731	4731	4731	4731				294.08	1346.34	1107.52	1053.85	1077.38	1053.85	1083.99	238.82
	408.88	4683.23	4731.18	4731.18	4731.18	4731.18				293.98	1327.46	1102.37	1047.08	1071.12	1047.08	1078.33	225.094
	408.83	4708.91	4731.36	4731.36	4731.36	4731.36				293.88	1330.63	1097.26	1040.28	1064.84	1040.28	1072.7	233.369
	408.78	4803.28	4731.54	4731.54	4731.54	4731.54				293.78	1383.14	1092.21	1033.45	1058.56	1033.45	1067.11	290.931
	408.73	4795.2	4731.72	4731.72	4731.72	4731.72				293.68	1393.64	1087.22	1026.59	1052.26	1026.59	1061.55	306.421
	408.68	4726.16	4731.89	4731.89	4731.89	4731.89				293.58	1322.69	1082.3	1019.7	1045.95	1019.7	1056.05	240.394
	408.63	4730.16	4732.07	4732.07	4732.07	4732.07				293.48	1445.4	1077.45	1012.79	1039.63	1012.79	1050.6	367.953
	408.58	4777.71	4732.25	4732.25	4732.25	4732.25				293.38	1423.5	1072.68	1005.84	1033.31	1005.84	1045.22	350.818
	408.53	4812.86	4732.43	4732.43	4732.43	4732.43				293.28	1427.03	1068.01	998.87	1026.97	998.87	1039.9	359.02
	408.48	4833.83	4732.61	4732.61	4732.61	4732.61				293.18	1413.6	1063.44	991.871	1020.64	991.871	1034.67	350.161
	408.43	4840.3	4732.78	4732.78	4732.78	4732.78				293.08	1489.73	1058.98	984.845	1014.3	984.845	1029.52	430.749
	408.38	4794.03	4732.96	4732.96	4732.96	4732.96				292.98	1543.69	1054.65	977.794	1007.96	977.794	1024.48	489.043
	408.33	4734.87	4733.14	4733.14	4733.14	4733.14				292.88	1537.85	1050.45	970.719	1001.63	970.719	1019.54	487.397
	408.28	4728.29	4733.32	4733.32	4733.32	4733.32				292.78	1520.38	1046.41	963.619	995.295	963.619	1014.74	473.969
	408.23	4747.49	4733.5	4733.5	4733.5	4733.5				292.68	1438.93	1042.54	956.495	988.966	956.495	1010.07	396.392
	408.18	4747.22	4733.67	4733.67	4733.67	4733.67				292.58	1415.14	1038.85	949.347	982.643	949.347	1005.55	376.289
	408.13	4711.93	4733.85	4733.85	4733.85	4733.85				292.48	1418.79	1035.37	942.174	976.328	942.174	1001.21	383.423
	408.08	4728.56	4734.03	4734.03	4734.03	4734.03				292.38	1386.41	1032.11	934.978	970.022	934.978	997.067	354.299
	408.03	4787.49	4734.21	4734.21	4734.21	4734.21				292.28	1276.18	1029.11	927.757	963.727	927.757	993.136	247.074
	407.98	4822.5	4734.39	4734.39	4734.39	4734.39				292.18	1255.23	1026.38	920.512	957.445	920.512	989.446	228.851
	407.93	4798.95	4734.56	4734.56	4734.56	4734.56				292.08	1181.5	1023.96	913.242	951.177	913.242	986.027	157.538
	407.88	4769.61	4734.74	4734.74	4734.74	4734.74				291.98	1105.85	1021.89	905.947	944.925	905.947	982.908	83.9641
	407.83	4781.43	4734.92	4734.92	4734.92	4734.92				291.88	1028.02	1020.2	898.627	938.692	898.627	980.131	7.82477
	407.78	4758.65	4735.1	4735.1	4735.1	4735.1				291.78	963.676	1018.93	891.281	932.478	891.281	977.736	-55.2573
	407.73	4731.3	4735.28	4735.28	4735.28	4735.28				291.68	958.454	1018.15	883.909	926.287	883.909	975.774	-59.6985
	407.68	4709.51	4735.45	4735.45	4735.45	4735.45				291.58	856.418	1017.91	876.511	920.121	876.511	974.303	-161.496
	407.63	4692.13	4735.63	4735.63	4735.63	4735.63				291.48	891.811	1018.28	869.086	913.983	869.086	973.389	-126.474
	407.58	4714.7	4735.81	4735.81	4735.81	4735.81				291.38	838.847	1019.36	861.636	907.876	861.636	973.117	-180.51
	407.53	4746.93	4735.99	4735.99	4735.99	4735.99				291.28	852.404	1021.23	854.16	901.806	854.16	973.585	-168.827
	407.48	4757.05	4736.17	4736.17	4736.17	4736.17				291.18	915.646	1024.04	846.659	895.774	846.659	974.921	-108.39
	407.43	4747.25	4736.34	4736.34	4736.34	4736.34				291.08	819.625	1027.95	839.134	889.788	839.134	977.294	-208.322
	407.38	4750.84	4736.52	4736.52	4736.52	4736.52				290.98	752.102	1033.2	831.584	883.849	831.584	980.934	-281.097
	407.33	4774.11	4736.7	4736.7	4736.7	4736.7				290.88	876.254	1040.15	824.01	877.964	824.01	986.2	-163.9
	407.28	4767.01	4736.88	4736.88	4736.88	4736.88				290.78	791.079	1049.35	816.412	872.138	816.412	993.624	-258.271
	407.23	4777.61	4737.06	4737.06	4737.06	4737.06				290.68	835.26	1061.63	808.791	866.377	808.791	1004.05	-226.375
	407.18	4775.26	4737.23	4737.23	4737.23	4737.23				290.58	861.824	1078.34	801.147	860.688	801.147	1018.8	-216.519
	407.13	4747.2	4737.41	4737.41	4737.41	4737.41				290.48	810.624	1101.54	793.482	855.076	793.482	1039.95	-290.92
	407.08	4749.87	4737.59	4737.59	4737.59	4737.59				290.38	967.202	1134.42	785.794	849.551	785.794	1070.67	-167.223
	407.03	4747.14	4737.77	4737.77	4737.77	4737.77				290.28	1054.39	1181.66	778.087	844.121	778.087	1115.63	-127.272
	406.98	4746.85	4737.94	4737.94	4737.94	4737.94				290.18	1145.2	1249.91	770.362	838.797	770.362	1181.48	-104.714
	406.93	4780.29	4738.12	4738.12	4738.12	4738.12				290.08	1275.63	1348.23	762.62	833.588	762.62	1277.26	-72.6009
	406.88	4780.57	4738.3	4738.3	4738.3	4738.3				289.98	1383.21	1488.24	754.863	828.506	754.864	1414.6	-105.03
	406.83	4773.12	4738.48	4738.48	4738.48	4738.48				289.88	1596.49	1684.21	747.093	823.564	747.096	1607.74	-87.7252
	406.78	4778.28	4738.66	4738.66	4738.66	4738.66				289.78	2067.93	1952.14	739.314	818.777	739.319	1872.68	115.786
	406.73	4856.74	4738.83	4738.83	4738.83	4738.83				289.68	2318.58	2308.51	731.529	814.164	731.541	2225.86	10.0732
	406.68	4858.74	4739.01	4739.01	4739.01	4739.01				289.58	2675.12	2768.07	723.744	809.741	723.77	2682.05	-92.9502
	406.63	4789.4	4739.19	4739.19	4739.19	4739.19				289.48	3367.66	3340.86	715.962	805.528	716.019	3251.24	26.7991
	406.58	4775.51	4739.37	4739.37	4739.37	4739.37				289.38	4024.71	4029.69	708.192	801.552	708.312	3936.21	-4.9834
	406.53	4803.9	4739.55	4739.55	4739.55	4739.55				289.28	4743.98	4825.97	700.441	797.84	700.691	4728.32	-81.9873
	406.48	4809.38	4739.73	4739.72	4739.72	4739.73				289.18	5811.76	5707.78	692.718	794.42	693.224	5605.57	103.976
	406.43	4737.66	4739.9	4739.9	4739.9	4739.9				289.08	6683.19	6638.22	685.035	791.33	686.038	6530.92	44.9727
	406.38	4672.25	4740.08	4740.08	4740.08	4740.08				288.98	7395.39	7564.66	677.403	788.602	679.34	7451.52	-169.273
	406.33	4742.21	4740.26	4740.26	4740.26	4740.26				288.88	8451.4	8421.14	669.829	786.279	673.481	8301.04	30.2578
	406.28	4811.69	4740.44	4740.44	4740.44	4740.44				288.78	8974.7	9130.53	662.327	784.403	669.045	9001.73	-155.828
	406.23	4804.73	4740.62	4740.61	4740.61	4740.62				288.68	9697.07	9615.18	654.903	783.016	666.963	9475	81.8916
	406.18	4823.67	4740.8	4740.79	4740.79	4740.8				288.58	9665.65	9813.67	647.564	782.169	668.696	9657.93	-148.019
	406.13	4823.49	4740.98	4740.97	4740.97	4740.98				288.48	9673.23	9700.89	640.312	781.905	676.438	9523.17	-27.6592
	406.08	4813.25	4741.15	4741.15	4741.15	4741.15				288.38	9182.87	9298.62	633.146	782.283	693.431	9089.19	-115.746
	406.03	4826.19	4741.33	4741.33	4741.33	4741.33				288.28	8686.92	8668.78	626.062	783.356	724.236	8413.31	18.1387
	405.98	4829.78	4741.51	4741.5	4741.5	4741.51				288.18	8010.03	7894.73	619.056	785.191	775.078	7572.57	115.303
	405.93	4774.01	4741.7	4741.68	4741.68	4741.7				288.08	6779.8	7063.35	612.119	787.869	854.105	6645.61	-283.551
	405.88	4708.44	4741.88	4741.86	4741.86	4741.88				287.98	6127.78	6254.67	605.238	791.481	971.464	5702.2	-126.893
	405.83	4738.05	4742.06	4742.04	4742.04	4742.06				287.88	5556.61	5536.06	598.407	796.17	1139.38	4797.33	20.5498
	405.78	4741.44	4742.24	4742.22	4742.22	4742.24				287.78	4914.99	4961.79	591.62	802.123	1371.46	3971.45	-46.7974
	405.73	4737.31	4742.43	4742.39	4742.39	4742.43				287.68	4573.43	4571.31	584.871	809.612	1681.97	3249.46	2.125
	405.68	4754.5	4742.62	4742.57	4742.57	4742.62				287.58	4396.73	4389.54	578.156	819.052	2084.4	2642.39	7.19141
	405.63	4761.36	4742.81	4742.75	4742.75	4742.81				287.48	4449.5	4427.47	571.472	831.064	2589.46	2149.89	22.0308
	405.58	4773.85	4743	4742.93	4742.93	4743				287.38	4955.96	4683.26	564.823	846.626	3203.51	1762.77	272.703
	405.53	4780.59	4743.19	4743.11	4743.11	4743.19				287.28	5292.21	5143.29	558.213	867.215	3925.4	1467.1	148.922
	405.48	4791.35	4743.39	4743.28	4743.28	4743.39				287.18	6049.31	5783.3	551.647	895.068	4744.94	1246.59	266.011
	405.43	4788.18	4743.6	4743.46	4743.46	4743.6				287.08	6560.33	6569.65	545.134	933.517	5641.4	1085	-9.31494
	405.38	4784.86	4743.81	4743.64	4743.64	4743.81				286.98	7501.92	7460.63	538.679	987.388	6582.84	967.759	41.291
	405.33	4788.78	4744.03	4743.82	4743.82	4744.03				286.88	8500.83	8409.98	532.294	1063.6	7528.35	882.617	90.8516
	405.28	4794	4744.26	4744	4744	4744.26				286.78	9268.77	9368.48	525.991	1171.64	8428.75	820.07	-99.7139
	405.23	4819.13	4744.5	4744.17	4744.17	4744.5				286.68	10193	10289.4	519.778	1324.2	9231.69	773.031	-96.3643
	405.18	4780.8	4744.75	4744.35	4744.35	4744.75				286.58	11100.3	11133	513.666	1537.67	9886.19	736.477	-32.709
	405.13	4739.6	4745.01	4744.53	4744.53	4745.01				286.48	11577.7	11871.9	507.665	1832.32	10347.9	706.998	-294.149
	405.08	4765.27	4745.3	4744.71	4744.71	4745.3				286.38	12578.5	12495.6	501.782	2232.58	10584.3	682.325	82.8945
	405.03	4795.71	4745.61	4744.89	4744.89	4745.61				286.28	13077.2	13012.7	496.028	2765.82	10577.9	661.024	64.5332
	404.98	4783.37	4745.94	4745.06	4745.06	4745.94				286.18	13480.8	13451.4	490.408	3461.34	10328.7	642.179	29.3584
	404.93	4764.47	4746.31	4745.24	4745.24	4746.31				286.08	14010.1	13857.7	484.928	4347.99	9854.32	625.209	152.438
	404.88	4753.13	4746.71	4745.42	4745.42	4746.71				285.98	14469.6	14289	479.594	5450.79	9187.65	609.743	180.606
	404.83	4697.54	4747.15	4745.6	4745.6	4747.15				285.88	15075.1	14807.9	474.412	6788.54	8372.68	595.527	267.183
	404.78	4695.07	4747.65	4745.78	4745.78	4747.65				285.78	15694.6	15471.8	469.388	8367.65	7460.58	582.392	222.755
	404.73	4787.02	4748.2	4745.95	4745.95	4748.2				285.68	16588.4	16324.2	464.53	10179.4	6503.72	570.211	264.155
	404.68	4877.36	4748.82	4746.13	4746.13	4748.82				285.58	17398.8	17386.2	459.848	12196	5550.99	558.891	12.6387
	404.63	4912.5	4749.52	4746.31	4746.31	4749.52				285.48	19270.6	18649.7	455.351	14367.9	4644.14	548.359	620.939
	404.58	4887.23	4750.31	4746.49	4746.49	4750.31				285.38	20219.5	20076.3	451.062	16625.7	3814.2	538.56	143.147
	404.53	4844.89	4751.2	4746.67	4746.67	4751.2				285.28	21280.5	21595.4	446.989	18877.7	3082.18	529.448	-314.889
	404.48	4822.72	4752.21	4746.84	4746.84	4752.21				285.18	23064.9	23108.7	443.146	21015.8	2458.2	520.984	-43.7969
	404.43	4811.94	4753.36	4747.02	4747.02	4753.36				285.08	24203.2	24497.8	439.553	22920.5	1943.28	513.143	-294.572
	404.38	4828.49	4754.66	4747.2	4747.2	4754.66				284.98	25028	25634	436.222	24469.1	1531.45	505.901	-606.037
	404.33	4832.89	4756.14	4747.38	4747.38	4756.14				284.88	25785.8	26394.8	433.163	25550.3	1211.57	499.23	-609.029
	404.28	4844.8	4757.82	4747.56	4747.56	4757.82				284.78	25756.8	26679.3	430.385	26076.7	970.294	493.111	-922.521
	404.23	4859.98	4759.73	4747.73	4747.73	4759.73				284.68	26179.5	26427.9	427.887	26002.8	793.349	487.517	-248.435
	404.18	4853.56	4761.88	4747.91	4747.91	4761.89				284.58	25865.2	25633.2	425.674	25335	667.094	482.431	231.971
	404.13	4832.34	4764.32	4748.09	4748.09	4764.32				284.48	24230.8	24339.8	423.744	24130.1	579.402	477.828	-109.01
	404.08	4795.07	4767.08	4748.27	4748.27	4767.08				284.38	23321.6	22631.1	422.077	22481.5	520.009	473.671	690.519
	404.03	4798.1	4770.18	4748.45	4748.45	4770.18				284.28	21029.6	20615.3	420.665	20505.9	480.793	469.936	414.336
	403.98	4820.77	4773.67	4748.62	4748.62	4773.67				284.18	19360.4	18408.6	419.481	18325.5	455.51	466.581	951.811
	403.93	4803.58	4777.58	4748.8	4748.8	4777.58				284.08	16616.2	16123.9	418.507	16057.8	439.576	463.576	492.272
	403.88	4826.65	4781.95	4748.98	4748.98	4781.95				283.98	14336.1	13863.3	417.714	13808.1	429.739	460.879	472.835
	403.83	4924.38	4786.83	4749.16	4749.16	4786.83				283.88	11672.7	11709.5	417.074	11661.5	423.771	458.453	-36.831
	403.78	4950.84	4792.26	4749.34	4749.34	4792.26				283.78	9776.86	9727.57	416.56	9684.23	420.2	456.26	49.294
	403.73	4902.5	4798.27	4749.52	4749.51	4798.28				283.68	7812.38	7960.23	416.149	7920.18	418.08	454.271	-147.853
	403.68	4887.18	4804.93	4749.7	4749.69	4804.93				283.58	6183.71	6429.94	415.821	6392.31	416.82	452.455	-246.233
	403.63	4894.48	4812.26	4749.88	4749.87	4812.27				283.48	4821.11	5141.48	415.556	5105.74	416.061	450.789	-320.368
	403.58	4899.99	4820.31	4750.06	4750.05	4820.32				283.38	3957.83	4084.05	415.341	4049.89	415.589	449.25	-126.221
	403.53	4948.74	4829.12	4750.24	4750.23	4829.13				283.28	2994.43	3237.77	415.164	3204.99	415.284	447.822	-243.339
	403.48	4979.3	4838.72	4750.42	4750.4	4838.73				283.18	2402.75	2576.04	415.016	2544.51	415.072	446.491	-173.29
	403.43	4983.8	4849.14	4750.6	4750.58	4849.16				283.08	1990.63	2069.62	414.89	2039.24	414.916	445.245	-78.9869
	403.38	4927.97	4860.41	4750.79	4750.76	4860.44				282.98	1765.41	1689.56	414.782	1660.26	414.794	444.075	75.8486
	403.33	4863.95	4872.54	4750.97	4750.94	4872.58				282.88	1387.4	1408.84	414.689	1380.55	414.694	442.975	-21.4382
	403.28	4846.76	4885.55	4751.16	4751.12	4885.6				282.78	1253.97	1204.2	414.606	1176.87	414.608	441.936	49.7656
	403.23	4877.56	4899.43	4751.35	4751.29	4899.49				282.68	1062.16	1056.23	414.533	1029.81	414.534	440.954	5.92676
	403.18	4913.02	4914.16	4751.55	4751.47	4914.24				282.58	1035.54	949.442	414.467	923.885	414.467	440.023	86.0983
	403.13	4897.64	4929.73	4751.74	4751.65	4929.83				282.48	949.801	871.964	414.408	847.23	414.408	439.141	77.837
	403.08	4919.97	4946.09	4751.95	4751.83	4946.21				282.38	939.692	814.933	414.354	790.983	414.354	438.304	124.759
	403.03	5055.13	4963.17	4752.16	4752	4963.32				282.28	815.89	772.027	414.307	748.825	414.307	437.509	43.8626
	402.98	5107.35	4980.92	4752.37	4752.18	4981.1				282.18	751.22	738.804	414.264	716.315	414.264	436.752	12.4164
	402.93	5040.45	4999.22	4752.6	4752.36	4999.46				282.08	704.318	712.226	414.224	690.418	414.224	436.032	-7.90814
	402.88	5020.09	5017.98	4752.83	4752.54	5018.27				281.98	688.634	690.27	414.188	669.112	414.188	435.346	-1.63647
	402.83	4991.74	5037.06	4753.08	4752.72	5037.43				281.88	718.841	671.585	414.155	651.049	414.155	434.691	47.2558
	402.78	4962.59	5056.31	4753.35	4752.89	5056.77				281.78	719.65	655.303	414.125	635.362	414.125	434.066	64.3468
	402.73	5077.55	5075.58	4753.64	4753.07	5076.14				281.68	638.781	640.852	414.099	621.481	414.099	433.47	-2.07111
	402.68	5182.51	5094.67	4753.94	4753.25	5095.36				281.58	672.386	627.852	414.075	609.025	414.075	432.901	44.5344
	402.63	5145	5113.39	4754.28	4753.43	5114.25				281.48	571.991	616.048	414.054	597.744	414.054	432.357	-44.0565
	402.58	5084.57	5131.55	4754.65	4753.61	5132.6				281.38	609.837	605.25	414.034	587.448	414.034	431.836	4.58746
	402.53	5072.47	5148.93	4755.06	4753.78	5150.2				281.28	592.17	595.327	414.017	578.006	414.017	431.338	-3.15729
	402.48	5135.76	5165.32	4755.51	4753.96	5166.87				281.18	550.827	586.177	414.002	569.318	414.002	430.861	-35.3495
	402.43	5184.43	5180.5	4756.02	4754.14	5182.38				281.08	559.695	577.713	413.988	561.298	413.988	430.403	-18.0178
	402.38	5205.47	5194.27	4756.59	4754.32	5196.54				280.98	558.363	569.869	413.976	553.88	413.976	429.965	-11.5056
	402.33	5244.57	5206.43	4757.24	4754.5	5209.17				280.88	566.981	562.579	413.966	547.001	413.966	429.544	4.40192
	402.28	5254.47	5216.82	4757.97	4754.67	5220.11				280.78	485.685	555.795	413.957	540.611	413.957	429.141	-70.1101
	402.23	5263.49	5225.28	4758.8	4754.85	5229.22				280.68	474.019	549.47	413.949	534.666	413.949	428.753	-75.4506
	402.18	5255.05	5231.67	4759.74	4755.03	5236.38				280.58	562.144	543.562	413.942	529.124	413.942	428.38	18.5817
	402.13	5228.27	5235.91	4760.82	4755.21	5241.52				280.48	533.536	538.04	413.937	523.954	413.937	428.022	-4.50354
	402.08	5234.07	5237.93	4762.04	4755.39	5244.58				280.38	454.828	532.865	413.932	519.119	413.932	427.678	-78.0375
	402.03	5247.79	5237.69	4763.43	4755.56	5245.56				280.28	534.881	528.012	413.928	514.594	413.928	427.347	6.86896
	401.98	5215.13	5235.21	4765.02	4755.74	5244.49				280.18	457.525	523.454	413.926	510.352	413.926	427.028	-65.9292
	401.93	5218.89	5230.52	4766.83	4755.92	5241.43				280.08	458.916	519.168	413.924	506.37	413.924	426.721	-60.2517
	401.88	5300.73	5223.71	4768.88	4756.1	5236.49				279.98	520.283	515.133	413.922	502.63	413.922	426.425	5.15045
	401.83	5316.86	5214.88	4771.21	4756.28	5229.81				279.88	420.841	511.328	413.922	499.11	413.922	426.14	-90.487
	401.78	5216.53	5204.18	4773.84	4756.45	5221.56				279.78	411.813	507.737	413.922	495.793	413.922	425.865	-95.9238
	401.73	5125.5	5191.75	4776.8	4756.63	5211.92				279.68	435.76	504.343	413.921	492.666	413.921	425.599	-68.5832
	401.68	5057.68	5177.8	4780.14	4756.81	5201.12				279.58	404.759	501.133	413.921	489.712	413.921	425.342	-96.3741
	401.63	5039.87	5162.51	4783.88	4756.99	5189.4				279.48	411.501	498.094	413.921	486.922	413.921	425.094	-86.593
	401.58	5126.89	5146.09	4788.06	4757.17	5176.98				279.38	407.637	495.212	413.921	484.281	413.921	424.853	-87.5753
	401.53	5208.48	5128.75	4792.73	4757.34	5164.13				279.28	434.108	492.478	413.921	481.779	413.921	424.62	-58.37
	401.48	5220.09	5110.72	4797.9	4757.52	5151.1				279.18	413.921	489.882	413.921	479.408	413.921	424.394	-75.9605
	401.43	5162.56	5092.19	4803.63	4757.7	5138.11
	401.38	5131.57	5073.37	4809.93	4757.88	5125.42
	401.33	5152.82	5054.44	4816.84	4758.06	5113.23
	401.28	5164.23	5035.59	4824.39	4758.23	5101.75
	401.23	5152.85	5016.97	4832.6	4758.41	5091.15
	401.18	5070.52	4998.72	4841.47	4758.59	5081.6
	401.13	5055.35	4980.96	4851.01	4758.77	5073.21
	401.08	5098.17	4963.81	4861.22	4758.95	5066.09
	401.03	5075.64	4947.34	4872.09	4759.12	5060.31
	400.98	5017.8	4931.63	4883.58	4759.3	5055.9
	400.93	4996.63	4916.72	4895.65	4759.48	5052.88
	400.88	5061.06	4902.65	4908.24	4759.66	5051.23
	400.83	5130.5	4889.45	4921.29	4759.84	5050.9
	400.78	5062.43	4877.12	4934.7	4760.01	5051.8
	400.73	4992.94	4865.66	4948.36	4760.19	5053.83
	400.68	5008.58	4855.06	4962.15	4760.37	5056.84
	400.63	5026.53	4845.3	4975.95	4760.55	5060.7
	400.58	5005.65	4836.35	4989.58	4760.73	5065.2
	400.53	5031.53	4828.18	5002.89	4760.9	5070.17
	400.48	5052.54	4820.76	5015.72	4761.08	5075.39
	400.43	5026.94	4814.04	5027.87	4761.26	5080.65
	400.38	5091.95	4807.98	5039.18	4761.44	5085.72
	400.33	5109.94	4802.54	5049.48	4761.62	5090.4
	400.28	5017.47	4797.67	5058.59	4761.79	5094.47
	400.23	5024.17	4793.34	5066.37	4761.97	5097.73
	400.18	5112.2	4789.5	5072.68	4762.15	5100.02
	400.13	5137.17	4786.1	5077.41	4762.33	5101.19
	400.08	5063.84	4783.12	5080.48	4762.51	5101.1
	400.03	5044.16	4780.51	5081.84	4762.68	5099.67
	399.98	5099.19	4778.23	5081.47	4762.86	5096.84
	399.93	5149.67	4776.25	5079.37	4763.04	5092.58
	399.88	5151.61	4774.55	5075.59	4763.22	5086.92
	399.83	5114.72	4773.09	5070.2	4763.4	5079.89
	399.78	5042.1	4771.84	5063.3	4763.57	5071.56
	399.73	4970.09	4770.78	5055.01	4763.75	5062.04
	399.68	4948.44	4769.89	5045.48	4763.93	5051.45
	399.63	4979.23	4769.15	5034.88	4764.11	5039.93
	399.58	4979.69	4768.54	5023.37	4764.29	5027.62
	399.53	4940.64	4768.05	5011.12	4764.46	5014.7
	399.48	4926.13	4767.65	4998.32	4764.64	5001.33
	399.43	4993.26	4767.34	4985.14	4764.82	4987.66
	399.38	5075.88	4767.1	4971.74	4765	4973.85
	399.33	5022.08	4766.92	4958.29	4765.18	4960.04
	399.28	4976.12	4766.81	4944.92	4765.35	4946.37
	399.23	5003.41	4766.73	4931.76	4765.53	4932.96
	399.18	5051.91	4766.7	4918.93	4765.71	4919.92
	399.13	5002.75	4766.71	4906.52	4765.89	4907.33
	399.08	4926.78	4766.74	4894.6	4766.07	4895.28
	399.03	4919.93	4766.79	4883.25	4766.24	4883.8
	398.98	4985.64	4766.87	4872.51	4766.42	4872.96
	398.93	5008.63	4766.97	4862.42	4766.6	4862.78
	398.88	4924.73	4767.07	4852.98	4766.78	4853.28
	398.83	4875.35	4767.2	4844.22	4766.95	4844.47
	398.78	4861.96	4767.33	4836.13	4767.13	4836.33
	398.73	4833.96	4767.47	4828.71	4767.31	4828.86
	398.68	4802.78	4767.62	4821.92	4767.49	4822.05
	398.63	4798.27	4767.77	4815.75	4767.67	4815.85
	398.58	4845.43	4767.93	4810.18	4767.84	4810.26
	398.53	4854.99	4768.09	4805.16	4768.02	4805.23
	398.48	4807.49	4768.25	4800.67	4768.2	4800.73
	398.43	4891.62	4768.42	4796.68	4768.38	4796.72
	398.38	4942.37	4768.59	4793.13	4768.56	4793.17
	398.33	4907.27	4768.76	4790.01	4768.73	4790.03
	398.28	4902.28	4768.93	4787.27	4768.91	4787.29
	398.23	4871.16	4769.11	4784.88	4769.09	4784.89
	398.18	4882.35	4769.28	4782.8	4769.27	4782.81
	398.13	4866.11	4769.46	4781.01	4769.45	4781.02
	398.08	4786.96	4769.63	4779.47	4769.62	4779.48
	398.03	4764.36	4769.81	4778.16	4769.8	4778.17
	397.98	4800.08	4769.99	4777.06	4769.98	4777.06
	397.93	4805.97	4770.16	4776.13	4770.16	4776.13
	397.88	4813.25	4770.34	4775.36	4770.34	4775.36
	397.83	4864.14	4770.52	4774.72	4770.51	4774.72
	397.78	4899.69	4770.69	4774.21	4770.69	4774.21
	397.73	4900.97	4770.87	4773.8	4770.87	4773.8
	397.68	4873.32	4771.05	4773.48	4771.05	4773.48
	397.63	4890.27	4771.23	4773.24	4771.23	4773.24
	397.58	4915.35	4771.4	4773.07	4771.4	4773.07
	397.53	4846.5	4771.58	4772.95	4771.58	4772.95
	397.48	4741.73	4771.76	4772.88	4771.76	4772.88
	397.43	4740.26	4771.94	4772.86	4771.94	4772.86
	397.38	4826.11	4772.12	4772.86	4772.12	4772.86
	397.33	4892.26	4772.29	4772.9	4772.29	4772.9
	397.28	4899.28	4772.47	4772.96	4772.47	4772.96
	397.23	4903	4772.65	4773.05	4772.65	4773.05
	397.18	4886.11	4772.83	4773.15	4772.83	4773.15
	397.13	4842.27	4773.01	4773.26	4773.01	4773.26
	397.08	4833.74	4773.18	4773.39	4773.18	4773.39
	397.03	4849.26	4773.36	4773.53	4773.36	4773.53
	396.98	4825.35	4773.54	4773.67	4773.54	4773.67
	396.93	4740.99	4773.72	4773.82	4773.72	4773.82
	396.88	4682.88	4773.9	4773.98	4773.9	4773.98
	396.83	4721.12	4774.07	4774.14	4774.07	4774.14
	396.78	4788.11	4774.25	4774.3	4774.25	4774.3
	396.73	4861.98	4774.43	4774.47	4774.43	4774.47
	396.68	4874.84	4775.16	4775.19	4775.16	4775.19
	396.63	4778.09	4775.88	4775.91	4775.88	4775.91
	396.58	4689.06	4776.61	4776.63	4776.61	4776.63
	396.53	4721.42	4777.34	4777.35	4777.34	4777.35
	396.48	4834.88	4778.06	4778.08	4778.06	4778.08
	396.43	4858.4	4778.79	4778.8	4778.79	4778.8
	396.38	4786.6	4779.52	4779.53	4779.52	4779.53
	396.33	4760.73	4780.25	4780.25	4780.25	4780.25
	396.28	4842.12	4780.97	4780.98	4780.97	4780.98
	396.23	4907.25	4781.7	4781.7	4781.7	4781.7
	396.18	4912.82	4782.43	4782.43	4782.43	4782.43
	396.13	4914.13	4783.15	4783.16	4783.15	4783.16
	396.08	4888.43	4783.88	4783.88	4783.88	4783.88
	396.03	4798.63	4784.61	4784.61	4784.61	4784.61
	395.98	4774.44	4785.33	4785.34	4785.33	4785.34
	395.93	4896.75	4786.06	4786.06	4786.06	4786.06
	395.88	4972.27	4786.79	4786.79	4786.79	4786.79
	395.83	4928.42	4787.52	4787.52	4787.52	4787.52
	395.78	4876.88	4788.24	4788.24	4788.24	4788.24
	395.73	4843.94	4788.97	4788.97	4788.97	4788.97
	395.68	4872.24	4789.7	4789.7	4789.7	4789.7
	395.63	4860.67	4790.42	4790.42	4790.42	4790.42
	395.58	4803.81	4791.15	4791.15	4791.15	4791.15
	395.53	4826.37	4791.88	4791.88	4791.88	4791.88
	395.48	4843.83	4792.61	4792.61	4792.61	4792.61
	395.43	4824.98	4793.33	4793.33	4793.33	4793.33
	395.38	4835.11	4794.06	4794.06	4794.06	4794.06
	395.33	4885.87	4794.79	4794.79	4794.79	4794.79
	395.28	4887.4	4795.51	4795.51	4795.51	4795.51
	395.23	4813.97	4796.24	4796.24	4796.24	4796.24
	395.18	4837.52	4796.97	4796.97	4796.97	4796.97
	395.13	4895.07	4797.69	4797.69	4797.69	4797.69
	395.08	4897.47	4798.42	4798.42	4798.42	4798.42
	395.03	4964	4799.15	4799.15	4799.15	4799.15
	394.98	4973.44	4799.88	4799.88	4799.88	4799.88
	394.93	4855.85	4800.6	4800.6	4800.6	4800.6
	394.88	4825.97	4801.33	4801.33	4801.33	4801.33
	394.83	4818.45	4802.06	4802.06	4802.06	4802.06
	394.78	4754.98	4802.78	4802.78	4802.78	4802.78
	394.73	4783.16	4803.51	4803.51	4803.51	4803.51
	394.68	4818.1	4804.24	4804.24	4804.24	4804.24
	394.63	4805.18	4804.96	4804.96	4804.96	4804.96
	394.58	4776.63	4805.69	4805.69	4805.69	4805.69
	394.53	4818.51	4806.42	4806.42	4806.42	4806.42
	394.48	4889.9	4808.41	4808.41	4808.41	4808.41
	394.43	4874.52	4810.4	4810.4	4810.4	4810.4
	394.38	4824.19	4812.39	4812.39	4812.39	4812.39
	394.33	4787.5	4814.38	4814.38	4814.38	4814.38
	394.28	4737.93	4816.38	4816.38	4816.38	4816.38
	394.23	4813.98	4818.37	4818.37	4818.37	4818.37
	394.18	4916.36	4820.36	4820.36	4820.36	4820.36
	394.13	4929.45	4822.35	4822.35	4822.35	4822.35
	394.08	4904.58	4824.34	4824.34	4824.34	4824.34
	394.03	4866.73	4826.33	4826.33	4826.33	4826.33
	393.98	4845.57	4828.33	4828.33	4828.33	4828.33
	393.93	4835.72	4830.32	4830.32	4830.32	4830.32
	393.88	4816.76	4832.31	4832.31	4832.31	4832.31
	393.83	4800.69	4834.3	4834.3	4834.3	4834.3
	393.78	4832.44	4836.29	4836.29	4836.29	4836.29
	393.73	4901.59	4838.28	4838.28	4838.28	4838.28
	393.68	4925.44	4840.28	4840.28	4840.28	4840.28
	393.63	4899.17	4842.27	4842.27	4842.27	4842.27
	393.58	4868.22	4844.26	4844.26	4844.26	4844.26
	393.53	4860.22	4846.25	4846.25	4846.25	4846.25
	393.48	4802.03	4848.24	4848.24	4848.24	4848.24
	393.43	4849.2	4850.23	4850.23	4850.23	4850.23
	393.38	4945.71	4852.23	4852.23	4852.23	4852.23
	393.33	4925.57	4854.22	4854.22	4854.22	4854.22
	393.28	4908.96	4856.21	4856.21	4856.21	4856.21
	393.23	4866.63	4858.2	4858.2	4858.2	4858.2
	393.18	4802.69	4860.19	4860.19	4860.19	4860.19
	393.13	4815.87	4862.18	4862.18	4862.18	4862.18
	393.08	4865.33	4864.18	4864.18	4864.18	4864.18
Figure 3c
NH2-PS		Control			H2O2			0.05 mg/mL			0.5 mg/mL
Cell viability (%)	1 h	96.6605	100.186	103.154	85.4051	86.8275	84.7248	98.0829	93.1354	96.7842	94.5269	95.9493	91.8058
	3 h	105.371	98.9259	95.7035	81.3963	80.1074	79.5918	90.0644	90.4511	89.6778	87.7766	89.5811	89.13
	6 h	100.079	98.5939	101.327	72.7201	74.9183	72.0665	86.1769	87.3057	90.2169	84.6916	87.8998	85.3451
Figure 3d
PMMA		Control			H2O2			0.05 mg/mL			0.5 mg/mL
Cell viability (%)	1 h	101.603	97.8626	100.534	91.1832	91.6412	78.3588	105.153	110.344	98.7405	97.5954	111.947	97.9771
	3 h	103.008	92.7521	104.239	83.4188	82.6667	81.1624	100.82	101.231	104.103	98.6325	100.273	99.5214
	6 h	100.751	98.7407	100.508	75.0832	77.9081	72.7796	100.173	105.291	96.0902	97.0346	95.3895	99.4719
Figure 3e
		0.05 mg/mL			0.5 mg/mL
NH2-PS	Control	1 h	3 h	6 h	1 h	3 h	6 h
Relative fluorescence intensity (a.u.)	0.894563	0.889436	1.0432	0.909029	0.96121	0.932535	0.902199
	1.00127	1.008	0.976041	0.903537	0.999868	1.00607	0.876162
	1.10417	0.960527	1.09053	0.891705	1.0403	1.01517	0.936259
Figure 3f
		0.05 mg/mL			0.5 mg/mL
PMMA	Control	1 h	3 h	6 h	1 h	3 h	6 h
Relative fluorescence intensity (a.u.)	0.982405	1.06299	1.07034	1.05916	1.07945	1.11714	1.12289
	0.990122	1.06045	1.08309	1.07538	1.10207	1.11882	1.10943
	1.02747	1.08299	1.09243	1.11216	1.11479	1.12401	1.13232

## Sheet: Figure 4
Figure 4b
	0.05mg/mL	Relative fluorescence intensity (a.u.)
		Control	PS	MβCD	MDC	Y27632	PP1	NAC
		0.983583	1.06856	1.14134	1.05999	1.01258	1.00027	1.05562
		1.00132	1.07367	1.09829	1.07502	0.953879	1.00491	1.06111
		1.0151	1.07769	1.13314	1.07819	0.993487	1.04093	1.06023
Figure 4c
	0.5mg/mL	Control	PS	MβCD	MDC	Y27632	PP1	NAC
		0.983583	1.29174	1.20088	1.25756	1.05191	1.09411	1.25706
		1.00132	1.23185	1.33945	1.16737	1.03408	1.15557	1.22535
		1.0151	1.23849	1.25658	1.2973	1.01429	1.03347	1.18741
Figure 4d
PS 0.05mg/mL
kDa
180								kDa
140								180
								140
100								100
				p-VEC (Y658)
												p-VEC (Y731)
kDa
180
140								kDa
								75
100								60
								45
				Total VEC
											α-Tubulin
Figure 4e
PS 0.5mg/mL
kDa								kDa
180								180
140								140
								100
100
				p-VEC (Y658)								p-VEC (Y731)
								kDa
kDa								75
180
140								60
100								45
				Total VEC
												α-Tubulin
Figure 4f
	-PP1				+PP1
0.05mg/mL	0 h	1 h	3 h	6 h	0 h	1 h	3 h	6 h
p-VEC(Y658)/VEC (fold)	1	1.27767	1.48333	1.91256	1	0.376364	0.370404	0.448295
	1	1.33761	1.55133	1.49044	1	0.328073	0.319017	0.357833
	1	1.35623	1.56025	1.97218	1	0.33252	0.315047	0.359179
	-PP1				+PP1
0.05mg/mL	0 h	1 h	3 h	6 h	0 h	1 h	3 h	6 h
p-VEC(Y731)/VEC (fold)	1	0.879948	1.10408	1.93064	1	0.525916	0.531688	0.50661
	1	0.942149	1.18335	1.98943	1	0.481713	0.492255	0.460145
	1	0.952754	1.11352	1.97538	1	0.452008	0.464897	0.427098
	-PP1				+PP1
0.5mg/mL	0 h	1 h	3 h	6 h	0 h	1 h	3 h	6 h
p-VEC(Y658)/VEC (fold)	1	1.47967	1.87061	2.99284	1	0.089843	0.144322	0.290117
	1	1.38151	1.85489	2.98021	1	0.091263	0.145262	0.293064
	1	1.4234	1.7965	2.765	1	0.084	0.162	0.2578
	-PP1				+PP1
0.5mg/mL	0 h	1 h	3 h	6 h	0 h	1 h	3 h	6 h
p-VEC(Y731)/VEC (fold)	1	1.39232	1.2	1.5	1	0.420584	0.5	0.642309
	1	1.25626	1.47737	1.51373	1	0.435555	0.555077	0.586228
	1	1.1423	1.3924	1.49874	1	0.4015	0.53277	0.5986

## Sheet: Figure 6
Figure 6b
Rabbit vessels	Control	0.05 mg/mL	0.5 mg/mL
Relative fluorescence intensity (a.u.)	1.01613	1.34061	4.35769
	1.00474	1.31784	4.37761
	0.979127	1.28937	4.38046
Figure 6c
Swine vessels	Control	0.5 mg/mL	5 mg/mL
Relative fluorescence intensity (a.u.)	1.06767	1.69173	14.8647
	1.09023	1.63534	14.7444
	0.842105	1.71429	14.6729
Figure 6e
	Control	30 mg/kg PS
Relative fluorescence intensity (a.u.)	0.933183	2.03905
	1.08081	2.22731
	0.986005	2.0702

## Sheet: Figure S1
Figure S1b						Figure S1c					Figure S1d
	Size (d.nm)						PS in H2O				PS in ECM
	Bin Center	% Frequency					X Intensity	Intensity (%)			X Intensity	Intensity (%)
	31	3.58306					0.4	0			0.4	0
	32	2.28013					0.463232	0			0.463232	0
	33	2.9316					0.536459	0			0.536459	0
	34	1.9544					0.621262	0			0.621262	0
	35	1.30293					0.719471	0			0.719471	0
	36	0.325733					0.833204	0			0.833204	0
	37	0.325733					0.964916	0			0.964916	0
	38	0.977199					1.11745	0			1.11745	0
	39	0.325733					1.29409	0			1.29409	0
	40	0.325733					1.49866	0			1.49866	0
	41	0.651466					1.73557	0			1.73557	0
	42	0					2.00993	0			2.00993	0
	43	0					2.32766	0			2.32766	0
	44	0.325733					2.69561	0			2.69561	0
							3.12173	0			3.12173	0
							3.61521	0			3.61521	0
							4.1867	0			4.1867	0
							4.84853	0			4.84853	0
							5.61499	0			5.61499	0
							6.5026	0			6.5026	0
							7.53052	0			7.53052	0
							8.72094	0			8.72094	0
							10.0995	0			10.0995	0
							11.6961	0			11.6961	0
							13.545	0			13.545	0
							15.6862	0			15.6862	0
							18.1658	0			18.1658	0
							21.0374	0			21.0374	0
							24.363	0			24.363	0
							28.2143	0			28.2143	0
							32.6744	0			32.6744	0
							37.8396	0.802944			37.8396	0.0225957
							43.8212	9.43592			43.8212	4.92059
							50.7484	20.3497			50.7484	12.74
							58.7707	26.2309			58.7707	19.5118
							68.0611	23.6618			68.0611	22.1218
							78.8202	14.6326			78.8202	19.6307
							91.28	4.88623			91.28	13.394
							105.709	0			105.709	6.29521
							122.42	0			122.42	1.36338
							141.772	0			141.772	0
							164.183	0			164.183	0
							190.137	0			190.137	0
							220.194	0			220.194	0
							255.002	0			255.002	0
							295.312	0			295.312	0
							341.995	0			341.995	0
							396.058	0			396.058	0
							458.666	0			458.666	0
							531.172	0			531.172	0
							615.139	0			615.139	0
							712.379	0			712.379	0
							824.992	0			824.992	0
							955.406	0			955.406	0
							1106.44	0			1106.44	0
							1281.34	0			1281.34	0
							1483.89	0			1483.89	0
							1718.47	0			1718.47	0
							1990.12	0			1990.12	0
							2304.72	0			2304.72	0
							2669.04	0			2669.04	0
							3090.96	0			3090.96	0
							3579.58	0			3579.58	0
							4145.44	0			4145.44	0
							4800.75	0			4800.75	0
							5559.64	0			5559.64	0
							6438.51	0			6438.51	0
							7456.3	0			7456.3	0
							8634.99	0			8634.99	0

## Sheet: Figure S2
Figure S2a
Cell mortality(%)	Time (h)	Control			0.05 mg/mL			0.1 mg/mL			0.25 mg/mL			0.5 mg/mL
	0	7.653	5.641	8.223	6.471	8.279	7.558	7.331	7.965	9.517	7.309	6.682	8.545	7.236	7.413	8.306
	1	9.613	6.129	9.128	7.728	8.686	9.103	8.797	8.003	10.97	10.68	9.111	11.48	10.51	12.03	10.51
	2	9.164	6.794	10.03	7.551	8.302	8.522	8.228	8.191	9.989	10.72	9.219	11.59	11.35	12.05	10.85
	3	8.755	6.547	9.29	7.047	8.319	7.82	7.672	7.676	9.586	10.18	8.462	10.99	11.59	11.46	10.1
	4	8.188	6.134	8.624	6.987	7.959	7.967	7.702	7.854	9.3	10.65	8.466	10.36	11.24	11.75	9.988
	5	7.362	5.844	8.312	6.505	7.837	6.883	7.401	7.545	8.941	10.33	8.729	10.68	11.09	11.44	9.822
	6	7.214	5.762	8.008	6.443	7.06	7.363	6.681	7.892	9.21	10.45	8.269	10.51	11.21	11.08	10.11
	7	6.635	5.383	7.467	6.467	7.465	6.887	6.507	7.44	8.574	10.52	7.93	10.46	11.5	10.06	10.11
	8	6.24	4.8	7.118	6.121	7.272	7.084	6.785	7.671	9.154	10.71	8.383	10.46	11.43	11.08	10.08
	9	5.559	4.939	6.499	6.045	7.168	6.802	6.288	7.186	9.028	10.28	8.111	10.24	11.35	11.38	10.01
	10	5.727	4.989	6.254	5.954	7.3	6.465	5.765	6.987	8.843	9.534	8.451	9.993	11.05	10.52	10.88
	11	5.7	4.804	6.233	5.419	6.949	6.436	5.821	7.266	8.782	10.32	8.37	9.635	11.1	11.45	9.925
	12	5.981	4.215	5.766	5.224	6.423	6.53	6.084	6.843	8.634	9.662	8.222	9.744	10.95	10.79	10.28
	13	5.354	4.363	6.159	4.787	6.468	6.353	6.058	6.681	8.845	9.645	8.181	9.974	11.18	11.12	10.62
	14	5.199	3.991	5.824	4.969	6.261	6.318	5.574	7.064	8.802	9.414	7.938	9.726	11.21	11.1	11.07
	15	5.358	4.284	5.193	4.69	6.214	5.884	5.66	6.998	8.458	8.625	7.777	9.462	11.21	11.34	11.31
	16	5.332	3.987	5.347	4.573	6.285	5.269	5.426	6.85	8.598	8.861	7.494	9.122	11.83	11.28	11.11
	17	5.403	4.042	5.46	4.444	5.968	5.521	5.519	6.798	7.693	8.745	7.186	9.02	11.87	11.67	11.45
	18	5.289	4.249	6.118	4.259	6.006	5.106	5.543	6.291	7.841	8.802	7.707	8.99	12.04	11.34	12.38
	19	5.256	3.847	6.017	4.403	6.049	5.083	5.791	6.241	8.217	9.017	7.923	8.404	12.53	11.89	12.36
	20	5.295	3.906	5.899	4.528	5.399	5.037	5.851	6.139	7.966	8.819	7.635	7.82	12.68	11.8	13.7
	21	5.322	4.26	5.394	4.834	5.643	4.894	6.108	6.376	8.348	9.361	8.027	8.915	13.23	12.39	13.97
	22	5.197	4.022	5.775	5.137	6.01	5.319	6.788	6.656	8.283	9.465	8.301	9.324	13.53	13.36	14.92
Figure S2b
		1 h				3 h				6 h
DCF fluorescence intensity (a.u.)	Control	0.05 mg/mL	0.1 mg/mL	0.25 mg/mL	0.5 mg/mL	0.05 mg/mL	0.1 mg/mL	0.25 mg/mL	0.5 mg/mL	0.05 mg/mL	0.1 mg/mL	0.25 mg/mL	0.5 mg/mL
	964.86	2945.76	3854.68	5573.95	9022.38	3494.94	5719.79	7678.13	10840.3	5270.02	6522.01	14243	18172.5
	976.13	2789.61	3652.12	5492.44	8910.15	3387.13	5503.85	7416.37	10634.3	5051.2	6592.45	13919.4	17877.9
	953.91	2773.46	3511.61	5301.95	8713.38	3355.68	5416.28	7374.64	10227.3	5152.75	6476.3	13576.9	17848.8

## Sheet: Figure S4
Figure 4b
	Control	0.05 mg/mL	0.5 mg/mL					Control	0.05 mg/mL	0.5 mg/mL					Control	0.05 mg/mL	0.5 mg/mL
Beclin-1 expression (a.u.)	1	1.28048	3.29296				Atg 5 expression (a.u.)	1	1.96503	5.50805				p62 expression (a.u.)	1	1.7025	4.13149
	1	1.20232	2.02965					1	2.03999	4.90886					1	1.59179	3.84083
	1	1.21172	2.06922					1	1.94288	5.32441					1	1.57383	3.80049
kDa
							kDa							kDa
75							45							75
60							35							60
45														45
										Atg5							P62
			Beclin-1
kDa
60
45
35
			α-Tubulin
Figure S4c
	Control	0.05 mg/mL	0.5 mg/mL					Control	0.05 mg/mL	0.5 mg/mL					Control	0.05 mg/mL	0.5 mg/mL
Relative Beclin-1 expression level	0.924883	1.88863	3.42794				Relative Atg5 expression level	1.05229	4.09407	10.6556				Relative p62 expression level	1.06322	1.41269	3.45442
	0.944317	2.15449	3.0681					0.738943	4.83506	12.1555					0.95161	1.39324	3.527
	1.1308	1.55546	2.9842					1.20877	3.41891	11.6603					0.985168	1.43241	3.45442

## Sheet: Figure S5
Figure S5b
	Control	0.05 mg/mL	0.5 mg/mL				Control	0.05 mg/mL	0.5 mg/mL
Relative Bax expression level	1.07137	1.23924	1.70462			Relative Bcl-2 expression level	1.11951	0.634137	0.634137
	1.02772	1.37502	1.31901				0.713441	0.563648	0.608305
	0.900909	1.33742	1.83968				1.16705	0.738601	0.567568
	Control	0.05 mg/mL	0.5 mg/mL				Control	0.05 mg/mL	0.5 mg/mL
Relative CHOP expression level	0.938305	1.52428	15.3283			Relative GRP78 expression level	1.07671	0.868518	2.50816
	0.998704	1.39294	15.3283				0.911698	0.874559	2.57867
	1.06299	1.36427	15.1173				1.01159	0.892936	2.15342
Figure S5c
	Control	0.05 mg/mL	0.5 mg/mL				Control	0.05 mg/mL	0.5 mg/mL
p-PI3K expression (a.u.)	0.997644	0.749611	0.643289			p-AKT expression (a.u.)	0.988672	0.77855	0.577165
	1.05067	0.762703	0.654018				0.936979	0.78389	0.591898
	0.951684	0.729644	0.619974				1.07435	0.817145	0.617063
	Control	0.05 mg/mL	0.5 mg/mL				Control	0.05 mg/mL	0.5 mg/mL
Bax expression (a.u.)	1	1.85536	3.1879			Bcl-2 expression (a.u.)	1.1589	0.497585	0.356289
	1	1.89945	3.11182				1.13878	0.481031	0.336165
	1	1.92338	3.04549				1.12941	0.460125	0.359148
	Control	0.05 mg/mL	0.5 mg/mL				Control	0.05 mg/mL	0.5 mg/mL
Cleaved caspase-3 expression (a.u.)	1	3.34318	4.95998			Cleaved caspase-9 expression (a.u.)	1	3.49715	5.77752
	1	3.12985	4.62725				1	3.31283	5.08204
	1	3.26962	4.48162				1	3.00231	4.66879
kDa						kDa
75						75
60
						60
45
									p-AKT
			AKT
						kDa
kDa						180
180						140
140						100
100
			PI3K						p-PI3K
						kDa
						35
						25
kDa						20
35
25						15
20
15
									Bcl-2
			Bax
						kDa
						45
kDa						35
20
						25
15
10
			Cleaved caspase-3						Cleaved caspase-9
kDa
60
45
35
			α-Tubulin

## Sheet: Figure S9
Figure S9	Normalised total VEC expression
		Control			1h			3h			6h
	0.05 mg/mL	0	0	0	0.202067	0.209477	0.232423	0.181541	0.232483	0.246623	0.220573	0.198414	0.212332
	0.5 mg/mL	0	0	0	0.303962	0.288868	0.352072	0.387257	0.251674	0.341464	0.34423	0.273845	0.330555

[truncated: 6 more sheets: Figure S10, Figure S11, Figure S12, Figure S13, Figure S18, Figure S19]
